# Supplementary material for: Wavelet-based identification of DNA focal genomic aberrations from single nucleotide polymorphism arrays
Source: BMC Bioinformatics. 2011 May 11;12:146. doi: 10.1186/1471-2105-12-146 (PMC3114745; doi:10.1186/1471-2105-12-146)
Supplement: Additional file 2 — Clusters with focal aberrations in GBM data set [17]. 19 clusters using HIGH analysis are shown when M = 12. 'Score' is the sum of values for positions in the cluster. Positive (or negative) value represents that a cluster contains amplified (deleted) focal aberrations. Clusters are ordered by the score. 'Pcluster' is a statistical significance of the cluster. Chromosome, cytoband, start and end positions of cluster regions, the number of patients with focal aberrations, and genes in the focal aberrations are shown. Gene annotations are based on hg18 human genome assembly. [file 1471-2105-12-146-S2.XLS]

## Sheet: HIGH_CLUSTER_GeneSymbol_1Mb_cor
Score	Pcluster	Chr	Cytoband	Start	End	Number of patient	GeneSymbol
-362.916	0	9	p21.3 p22.1	19639738	24327366	42	C9orf53 CDKN2A CDKN2B CDKN2BAS DMRTA1 ELAVL2 IFNA1 IFNA10 IFNA13 IFNA14 IFNA16 IFNA17 IFNA2 IFNA21 IFNA4 IFNA5 IFNA6 IFNA7 IFNA8 IFNB1 IFNE IFNW1 KIAA1797 KLHL9 LOC554202 MIR31 MIR491 MLLT3 MTAP PTPLAD2 SLC24A2
265.787	0	7	p11.2	54145734	55790486	25	EGFR FKBP9L HPVC1 LANCL2 LOC442308 SEC61G VOPP1 VSTM2A
101.023	0	4	q12	52600433	55925707	9	CHIC2 FIP1L1 GSX2 KDR KIAA0114 KIT LNX1 PDGFRA RASL11B RPL21P44 SCFD2 SNORA26 SPATA18 SRD5A3 USP46
65.8223	0	1	q32.1	200857925	202110238	5	ADIPOR1 ADORA1 ATP2B4 BTG2 CHI3L1 CHIT1 CYB5R1 FMOD KDM5B KLHL12 LAX1 LOC148709 MYBPH MYOG OPTC PPFIA4 PRELP RABIF SNORA77 SNRPE SYT2 TMEM183A TMEM183B ZBED6 ZC3H11A
60.3319	0	12	q15	67074165	68481936	6	BEST3 CCT2 CPM CPSF6 FRS2 LRRC10 LYZ MDM2 MIR1279 NUP107 RAB3IP RAP1B SLC35E3 SNORA70G YEATS4
36.5698	0.015	12	q13.3 q14.1	55820737	57257083	4	09-Mar AGAP2 ARHGAP9 AVIL B4GALNT1 CDK4 CTDSP2 CYP27B1 DCTN2 DDIT3 DTX3 FAM119B GEFT GLI1 INHBC INHBE KIF5A LOC100130776 LRP1 MARS MBD6 METTL1 MIR1228 MIR26A2 NDUFA4L2 NXPH4 OS9 PIP4K2C R3HDM2 SHMT2 SLC26A10 STAC3 TSFM TSPAN31 XRCC6BP1
-35.028	0	13	q14.2	46385898	47509971	3	NUDT15 SUCLA2
22.4982	0.067	7	q31.2	115813599	116895489	2	ASZ1 CAPZA2 CAV1 CAV2 MET ST7 ST7OT1 ST7OT2 ST7OT3 ST7OT4 WNT2
-17.5345	0	10	q23.2 q23.31	88974858	89942957	3	ATAD1 CFLP1 FAM22A FAM22D KILLIN LOC439994 LOC728190 MINPP1 PAPSS2 PTEN
-15.716	0	19	q13.2 q13.31	46084725	48422858	3	ARHGEF1 ATP1A3 ATP5SL AXL B3GNT8 B9D2 BCKDHA C19orf69 CCDC97 CD79A CEACAM1 CEACAM21 CEACAM3 CEACAM4 CEACAM5 CEACAM6 CEACAM7 CEACAM8 CIC CNFN CXCL17 CYP2A13 CYP2B6 CYP2B7P1 CYP2F1 CYP2S1 DEDD2 DMRTC2 ERF EXOSC5 GRIK5 GSK3A HNRNPUL1 LIPE LYPD4 MEGF8 PAFAH1B3 POU2F2 PRR19 PSG1 PSG10 PSG11 PSG2 PSG3 PSG4 PSG5 PSG6 PSG7 PSG8 RABAC1 RPS19 TGFB1 TMEM145 TMEM91 ZNF526 ZNF574
-15.2808	0	9	p21.1	32100777	32432492	3	ACO1
7.74208	0.001	17	q22	47672881	49743565	2	KIF2B
-7.1655	0.034	1	p33	50351123	50689264	2	DMRTA2 ELAVL4 FAF1
6.1113	0	2	p24.3	15746049	16669661	2	FAM49A MYCN MYCNOS
-4.00328	0	9	p13.1	38288233	39005654	3	ALDH1B1 ANKRD18A C9orf122 IGFBPL1
2.01172	0.005	14	q31.3	84913147	86323464	2	FLRT2
-1.98998	0	9	p12	40722744	41675369	3	FAM75A5 FAM75A7 LOC653501 ZNF658 ZNF658B
-0.451356	0	3	p14.2	60046621	60153209	2	FHIT
-0.166207	0.033	14	q21.2 q21.3	42886667	43213929	2
Clusters with focal aberrations in GBM data set [1].
19 clusters using HIGH analysis are shown when M=12.
`Score' is the sum of Y*HIGH values for positions in the cluster. Positive (or negative) value represents that a cluster contains amplified (deleted) focal aberrations.
Clusters are ordered by the absolute values of scores.
`Pcluster' is is a statistical significance of the cluster.
Chromosome, cytoband, start and end positions of cluster regions, the number of patients with focal aberrations, and genes in the focal aberrations are followed.
Gene annotations are based on hg18 human genome assembly.
[1] Beroukhim,G. et al. (2007). Assessing the significance of chromosomal aberrations in cancer: Methodology and application to glioma. Proc Natl Acad Sci U S A., 104(50), 20007--20012.
