# Supplementary material for: Wavelet-based identification of DNA focal genomic aberrations from single nucleotide polymorphism arrays
Source: BMC Bioinformatics. 2011 May 11;12:146. doi: 10.1186/1471-2105-12-146 (PMC3114745; doi:10.1186/1471-2105-12-146)
Supplement: Additional file 4 — Clusters with focal aberrations in GBM data set [20]. 8 clusters using HIGH analysis are shown when M = 12. 'Score' is the sum of values for positions in the cluster. Positive (or negative) values indicate that a cluster contains amplified (deleted) focal aberrations. Clusters are ordered by score. 'Pcluster' is the statistical significance of the cluster. Chromosome, cytoband, start and end positions of cluster regions, the number of patients with focal aberrations, and genes in the focal aberrations are shown. Gene annotations are based on hg18 human genome assembly. [file 1471-2105-12-146-S4.CSV]

Score	Pcluster	Chr	Cytoband	Start	End	Number of patient	GeneSymbol
1.05E+03	0	7	p11.2 p12.1	53670830	56015648	41	14-Sep EGFR FKBP9L GBAS HPVC1 LANCL2 LOC442308 MRPS17 SEC61G VOPP1 VSTM2A ZNF713
1.59E+02	0	12	q15	67074165	68156173	9	CPM CPSF6 FRS2 LYZ MDM2 MIR1279 NUP107 RAP1B SLC35E3 SNORA70G YEATS4
1.43E+02	0	1	q32.1	200497738	202387178	6	ADIPOR1 ADORA1 ATP2B4 BTG2 C1orf157 CHI3L1 CHIT1 CYB5R1 ETNK2 FMOD KDM5B KLHL12 LAX1 LGR6 LOC148709 MYBPH MYOG OPTC PPFIA4 PPP1R12B PRELP RABIF SNORA77 SNRPE SOX13 SYT2 TMEM183A TMEM183B UBE2T ZBED6 ZC3H11A
1.03E+02	0.008	12	q13.3 q14.1	55737107	58049877	10	09-Mar AGAP2 ARHGAP9 AVIL B4GALNT1 CDK4 CTDSP2 CYP27B1 DCTN2 DDIT3 DTX3 FAM119B GEFT GLI1 INHBC INHBE KIF5A LOC100130776 LRIG3 LRP1 MARS MBD6 METTL1 MIR1228 MIR26A2 NAB2 NDUFA4L2 NXPH4 OS9 PIP4K2C R3HDM2 SHMT2 SLC26A10 STAC3 STAT6 TMEM194A TSFM TSPAN31 XRCC6BP1
-6.24E+01	0	9	p21.3	21165516	23444474	10	C9orf53 CDKN2A CDKN2B CDKN2BAS DMRTA1 IFNA1 IFNA10 IFNA13 IFNA14 IFNA16 IFNA17 IFNA2 IFNA4 IFNA5 IFNA6 IFNA7 IFNA8 IFNE KLHL9 LOC554202 MIR31 MTAP
2.66E+01	0	13	q33.3 q34	108641693	110032750	2	COL4A1 COL4A2 IRS2 MYO16 RAB20
2.11E+01	0	4	q12	54311282	55525960	3	CHIC2 GSX2 KIT PDGFRA RPL21P44
-2.17E+00	0.04	13	q21.32	67010347	67010829	2
Clusters with focal aberrations in GBM data set [1].
8 clusters using HIGH analysis are shown when M=12.
`Score' is the sum of Y*HIGH values for positions in the cluster. Positive (or negative) value represents that a cluster contains amplified (deleted) focal aberrations.
Clusters are ordered by the absolute values of scores.
`Pcluster' is is a statistical significance of the cluster.
Chromosome, cytoband, start and end positions of cluster regions, the number of patients with focal aberrations, and genes in the focal aberrations are followed.
Gene annotations are based on hg18 human genome assembly.
[1] Kotliarov, Y. et al. (2006). High-resolution global genomic survey of 178 gliomas reveals novel regions of copy number alteration and allelic imbalances. Cancer Res. 66(19), 9428--36.
