# Supplementary material for: Wavelet-based identification of DNA focal genomic aberrations from single nucleotide polymorphism arrays
Source: BMC Bioinformatics. 2011 May 11;12:146. doi: 10.1186/1471-2105-12-146 (PMC3114745; doi:10.1186/1471-2105-12-146)
Supplement: Additional file 6 — Clusters with focal aberrations in lung data set [21]. 20 clusters from the HIGH analysis are shown when M = 11. 'Score' is the sum of values for positions in the cluster. Positive (or negative) values indicate that a cluster contains amplified (deleted) focal aberrations. Clusters are ordered by score. 'Pcluster' is the statistical significance of the cluster. Chromosome, cytoband, start and end positions of cluster regions, the number of patients with focal aberrations, and genes in the focal aberrations are shown. Gene annotations are based on hg18 human genome assembly. [file 1471-2105-12-146-S6.XLS]

## Sheet: Sheet1
Score	Pcluster	Chr	Cytoband	Start	End	Number of patient	GeneSymbol
117.798	0	14	q13.2 q13.3	35467431	36689921	10	MBIP NKX2-1 NKX2-8 PAX9 SFTA3 SLC25A21
106.848	0	12	p11.23 p12.1	24055630	26685022	4	BCAT1 BHLHE41 C12orf67 C12orf77 CASC1 DAD1L IFLTD1 ITPR2 KRAS LRMP LYRM5 MIR920 RASSF8 SOX5 SSPN
83.4773	0	18	q11.2 q12.1	20300654	23537036	4	AQP4 C18orf16 CHST9 HRH4 KCTD1 LOC728606 PSMA8 SS18 TAF4B ZNF521
62.3169	0	7	p11.2 p12.1	53796372	55552625	3	EGFR HPVC1 LANCL2 SEC61G VOPP1 VSTM2A
54.3543	0.006	18	q21.1	43971662	45321944	2	C18orf32 DYM KIAA0427 MIR1539 RPL17 SMAD7 SNORD58A SNORD58B SNORD58C U58
51.751	0.064	12	q15	67983633	69668601	4	BEST3 CCT2 CNOT2 FRS2 KCNMB4 LRRC10 LYZ PTPRB PTPRR RAB3IP YEATS4
46.4541	0.006	19	q12	35835306	36302849	2
46.3261	0	11	q13.2 q13.3	68164865	69499574	3	CCND1 CPT1A FGF19 FGF3 FGF4 GAL IGHMBP2 MRGPRD MRGPRF MRPL21 MTL5 MYEOV ORAOV1 TPCN2
41.4653	0.012	19	q13.11 q13.12	37716730	41040430	5	ANKRD27 ARHGAP33 ATP4A C19orf40 C19orf55 CCDC123 CD22 CEBPA CEBPG CHST8 COX6B1 DMKN ETV2 FAM187B FFAR1 FFAR2 FFAR3 FXYD1 FXYD3 FXYD5 FXYD7 GAPDHS GPATCH1 GPI GRAMD1A HAMP HAUS5 HPN HSPB6 KCTD15 KIAA0355 KIRREL2 KRTDAP LGI4 LIN37 LOC100128675 LOC643719 LOC80054 LRP3 LSM14A LSR MAG MLL4 NPHS1 NUDT19 PDCD2L PDCD5 PEPD PRODH2 PSENEN RBM42 RGS9BP RHPN2 SBSN SCGBL SCN1B SLC7A10 SLC7A9 TDRD12 TMEM147 TM…
35.2837	0	22	q11.21	19057363	19785571	2	AIFM3 CRKL FLJ39582 KLHL22 LOC400891 LZTR1 MED15 MGC16703 P2RX6 P2RX6P PI4KA POM121L4P SCARF2 SERPIND1 SLC7A4 SNAP29 THAP7 TMEM191A ZNF74
33.3593	0	17	q12 q21.1	33845879	35540614	4	ARHGAP23 ARL5C C17orf37 C17orf96 C17orf98 CACNB1 CDK12 CISD3 CSF3 CWC25 ERBB2 FBXL20 FBXO47 GRB7 GSDMA GSDMB IKZF3 LASP1 LOC90110 MED1 MED24 MLLT6 MSL1 NEUROD2 NR1D1 ORMDL3 PCGF2 PGAP3 PIP4K2B PLXDC1 PNMT PPP1R1B PSMB3 PSMD3 RPL19 RPL23 SNORA21 SNORD124 SRCIN1 STAC2 STARD3 TCAP THRA ZPBP2
26.4054	0.018	8	p11.23 p12	38417804	39171058	2	ADAM32 ADAM9 C8orf86 FGFR1 HTRA4 PLEKHA2 RNF5P1 TACC1 TM2D2
23.7544	0	10	p11.21	37594984	38717029	2	HSD17B7P2 LOC100129055 SEPT7L ZNF248 ZNF25 ZNF33A ZNF37A
22.2308	0	6	p21.33	30143436	30911233	2	ABCF1 C6orf134 C6orf136 DHX16 FLOT1 GNL1 HCG18 HLA-E HLA-L IER3 KIAA1949 MDC1 MIR877 MRPS18B NRM PPP1R10 PPP1R11 PRR3 RNF39 RPP21 TRIM10 TRIM15 TRIM26 TRIM31 TRIM39 TRIM40 TUBB
14.5172	0.023	6	p22.1 p22.2	26089627	26936643	2	ABT1 BTN1A1 BTN2A1 BTN2A2 BTN2A3 BTN3A1 BTN3A2 BTN3A3 HCG11 HFE HIST1H1A HIST1H1C HIST1H1D HIST1H1E HIST1H1T HIST1H2AB HIST1H2AC HIST1H2AD HIST1H2AE HIST1H2BB HIST1H2BC HIST1H2BD HIST1H2BE HIST1H2BF HIST1H2BG HIST1H2BH HIST1H2BI HIST1H3A HIST1H3B HIST1H3C HIST1H3D HIST1H3E HIST1H3F HIST1H3G HIST1H4A HIST1H4B HIST1H4C HIST1H4D HIST1H4E HIST1H4F HIST1H4G HIST1H4H HMGN4 TRIM38 ZNF322A
14.4058	0.007	5	p12	42982039	44452490	2	C5orf28 C5orf34 C5orf39 CCL28 FGF10 HMGCS1 LOC153684 MGC42105 NNT PAIP1 ZNF131
10.081	0.064	6	p21.1	43240770	44227316	2	ABCC10 C6orf108 C6orf154 C6orf223 CRIP3 CUL9 DLK2 GTPBP2 LOC100132354 MAD2L1BP MRPL14 MRPS18A POLH POLR1C RSPH9 SLC22A7 SRF TJAP1 TMEM63B TTBK1 VEGFA XPO5 YIPF3 ZNF318
9.75973	0.019	10	q11.21	42184107	43132991	2	BMS1 CSGALNACT2 LOC84856 RASGEF1A RET ZNF33B ZNF37B
8.98258	0	9	p21.3	24545849	25374913	2
-3.32776	0	9	p21.3	21181463	22194445	2	C9orf53 CDKN2A CDKN2B CDKN2BAS IFNA1 IFNA10 IFNA13 IFNA14 IFNA16 IFNA17 IFNA2 IFNA5 IFNA6 IFNA7 IFNA8 IFNE KLHL9 LOC554202 MIR31 MTAP
Clusters with focal aberrations in lung data set [1].
20 clusters using HIGH analysis are shown when M=11.
`Score' is the sum of Y*HIGH values for positions in the cluster. Positive (or negative) value represents that a cluster contains amplified (deleted) focal aberrations.
Clusters are ordered by the absolute values of scores.
`Pcluster' is is a statistical significance of the cluster.
Chromosome, cytoband, start and end positions of cluster regions, the number of patients with focal aberrations, and genes in the focal aberrations are followed.
Gene annotations are based on hg18 human genome assembly.
[1] Weir,B. et al. (2007). Characterizing the cancer genome in lung adenocarcinoma. Nature, 450(7171), 893--8.
